# Supplementary material for: Proactive Effect of Algae-Based Graphene Support on the Oxygen Evolution Reaction Electrocatalytic Activity of NiFe
Source: Materials (Basel). 2023 Dec 14;16(24):7641. doi: 10.3390/ma16247641 (PMC10744590; doi:10.3390/ma16247641)
Supplement: Supplementary file 1 [file materials-16-07641-s001.zip]

Archive with 1 entries (1 files):
- materials-2697382-supplementary.pdf
